# Supplementary material for: Activated hepatic stellate cell-derived small extracellular vesicles facilitate M2 macrophage polarization and hepatoma progression via miR-27a-3p
Source: Front Immunol. 2024 Dec 17;15:1489679. doi: 10.3389/fimmu.2024.1489679 (PMC11685157; doi:10.3389/fimmu.2024.1489679)
Supplement: Supplementary file 2 [file DataSheet2.zip]

Archive with 5 entries (4 files):
- 新建文件夹/
- 新建文件夹/Figure 1.tif
- 新建文件夹/Figure 4.tif
- 新建文件夹/Figure 6.tif
- 新建文件夹/Figure S5.tif
